# Supplementary material for: Applications and Performance of Artificial Intelligence in Spinal Metastasis Imaging: A Systematic Review
Source: J Clin Med. 2025 Aug 20;14(16):5877. doi: 10.3390/jcm14165877 (PMC12387603; doi:10.3390/jcm14165877)
Supplement: Supplementary file 1 [file jcm-14-05877-s001.zip]

Archive with 1 entries (1 files):
- jcm-3721734-supplementary.pdf
